# Supplementary material for: Structure Identification of Two Polysaccharides from Morchella sextelata with Antioxidant Activity
Source: Foods. 2022 Mar 28;11(7):982. doi: 10.3390/foods11070982 (PMC8997402; doi:10.3390/foods11070982)
Supplement: Supplementary file 1 [file foods-11-00982-s001.zip]

Archive with 1 entries (1 files):
- foods-1651740-supplementary.pdf
